# Supplementary material for: Synthesis and Characterization of Inorganic-Organic Derivatives of Layered Perovskite-like Niobate HSr2Nb3O10 with n-Amines and n-Alcohols
Source: Molecules. 2023 Jun 16;28(12):4807. doi: 10.3390/molecules28124807 (PMC10304179; doi:10.3390/molecules28124807)
Supplement: Supplementary file 1 [file molecules-28-04807-s001.zip]

Archive with 1 entries (1 files):
- molecules-2384666-SI.pdf
